# Supplementary material for: In-Flight Emergency: A Simulation Case for Emergency Medicine Residents
Source: MedEdPORTAL. 2020 Aug 20;16:10949. doi: 10.15766/mep_2374-8265.10949 (PMC7449573; doi:10.15766/mep_2374-8265.10949)
Supplement: Supplementary file 1 — Simulation Case.docxSimulation Images.docxMedical Kit Supply List.docxCritical Actions Checklist.docxResident Evaluation.docxLearning Points.docx [file mep_2374-8265.10949-s001.zip]

Archive with 7 entries (7 files):
- A. Simulation Case.docx
- B. Simulation Images.docx
- C. Medical Kit Supply List.docx
- D. Critical Actions Checklist.docx
- E. Resident Evaluation.docx
- F. Learning Points.docx
- _Educational_Summary_Report_10949.pdf
